# Supplementary material for: Investigation of the Adsorption and Reactions of Methyl Radicals on Transition Metal (M = Co, Ni, Pd, Pt) (111) Surfaces in Aqueous Suspensions
Source: Molecules. 2025 Jul 22;30(15):3065. doi: 10.3390/molecules30153065 (PMC12348179; doi:10.3390/molecules30153065)
Supplement: Supplementary file 1 [file molecules-30-03065-s001.zip]

Archive with 1 entries (1 files):
- molecules-3765407-supplementary.pdf
